# Supplementary material for: Childhood behavioral inhibition is associated with impaired mentalizing in adolescence
Source: PLoS One. 2018 Mar 29;13(3):e0195303. doi: 10.1371/journal.pone.0195303 (PMC5875891; doi:10.1371/journal.pone.0195303)
Supplement: S1 File — (ZIP) [file pone.0195303.s001.zip]

Archive with 1 entries (1 files):
- 20170807 MZ and SA - data.sav
